# Supplementary material for: Rapid Colorimetric Detection of Wound Infection with a Fluidic Paper Device
Source: Int J Mol Sci. 2022 Aug 15;23(16):9129. doi: 10.3390/ijms23169129 (PMC9408953; doi:10.3390/ijms23169129)
Supplement: Supplementary file 1 [file ijms-23-09129-s001.zip]

Archive with 1 entries (1 files):
- ijms-1860148-supplementary.pdf
